# Supplementary material for: A Curriculum to Improve Pediatric Residents' Telephone Triage Skills
Source: MedEdPORTAL. 2020 Oct 22;16:10993. doi: 10.15766/mep_2374-8265.10993 (PMC7586755; doi:10.15766/mep_2374-8265.10993)
Supplement: Supplementary file 1 — Pediatric Phone Triage Conference Presentation.pptxFaculty Guide - Pediatric Phone Triage Conference.docxJust-in-Time Training.docxResident Cheat Sheet.docxPre- and Postexperience Self-Assessment.docxConvenience Sample Preassessment.docx [file mep_2374-8265.10993-s001.zip]

Archive with 7 entries (7 files):
- A. Pediatric Phone Triage Conference Presentation.pptx
- B. Faculty Guide - Pediatric Phone Triage Conference.docx
- C. Just-in-Time Training.docx
- D. Resident Cheat Sheet.docx
- E. Pre- and Postexperience Self-Assessment.docx
- F. Convenience Sample Preassessment.docx
- _Educational_Summary_Report_10993.pdf
